# Supplementary material for: ﻿A survey of the genus Himalaphantes Tanasevitch, 1992 (Araneae, Linyphiidae) with description of three new species from Yunnan, China
Source: Zookeys. 2022 Oct 3;1123:47–62. doi: 10.3897/zookeys.1123.86261 (PMC9836660; doi:10.3897/zookeys.1123.86261)
Supplement: XML Treatment for Himalaphantes [file zookeys.1123.86261-treatment1.xml]

<!DOCTYPE tp:taxon-treatment
  PUBLIC "-//TaxonX//DTD Taxonomic Treatment Publishing DTD v0 20100105//EN" "tax-treatment-NSO.dtd">
<tp:taxon-treatment xmlns:tp="http://www.plazi.org/taxpub"><tp:treatment-meta><kwd-group><label>Taxon classification</label><kwd>
                <named-content content-type="kingdom">Animalia</named-content>
              </kwd><kwd>
                <named-content content-type="order">Araneae</named-content>
              </kwd><kwd>
                <named-content content-type="family">Linyphiidae</named-content>
              </kwd></kwd-group><mixed-citation publication-type="journal"><person-group><name><surname>Zhang</surname><given-names>Meng-ting</given-names></name><name><surname>Liu</surname><given-names>Ping</given-names></name><name><surname>Irfan</surname><given-names>Muhammad</given-names></name><name><surname>Peng</surname><given-names>Xian-jin</given-names></name></person-group><article-title>﻿A survey of the genus <italic><tp:taxon-name><tp:taxon-name-part taxon-name-part-type="genus" reg="Himalaphantes">Himalaphantes</tp:taxon-name-part></tp:taxon-name></italic> Tanasevitch, 1992 (<tp:taxon-name><tp:taxon-name-part taxon-name-part-type="order">Araneae</tp:taxon-name-part></tp:taxon-name>, <tp:taxon-name><tp:taxon-name-part taxon-name-part-type="family">Linyphiidae</tp:taxon-name-part></tp:taxon-name>) with description of three new species from Yunnan, China</article-title><source>Zookeys</source><day>03</day><month>10</month><year>2022</year><volume>1123</volume><fpage>47</fpage><lpage>62</lpage><pub-id pub-id-type="doi">10.3897/zookeys.1123.86261</pub-id></mixed-citation></tp:treatment-meta><tp:nomenclature><label>﻿Genus</label><tp:taxon-name>
              <object-id xmlns:xlink="http://www.w3.org/1999/xlink" content-type="arpha" xlink:type="simple">8D62C6F0-C02A-523C-BE33-B160A5B483C1</object-id>
              <tp:taxon-name-part taxon-name-part-type="genus" reg="Himalaphantes">Himalaphantes</tp:taxon-name-part>
            </tp:taxon-name><tp:taxon-authority>Tanasevitch, 1992</tp:taxon-authority></tp:nomenclature><tp:treatment-sec sec-type="diagnosis" id="SECID0EEJAC"><title>Diagnosis.</title><p><italic><tp:taxon-name><tp:taxon-name-part taxon-name-part-type="genus" reg="Himalaphantes">Himalaphantes</tp:taxon-name-part></tp:taxon-name></italic> is closely related to <italic><tp:taxon-name><tp:taxon-name-part taxon-name-part-type="genus" reg="Herbiphantes">Herbiphantes</tp:taxon-name-part></tp:taxon-name></italic> Tanasevitch, 1992 in having the similar long legs, male palp tibia, modified male chelicerae and similar morphology of embolic division in palp (<xref ref-type="bibr" rid="B4">Tanasevitch 1992</xref>: fig. 1b, d, f), but it can be distinguished by the following features: posterior pocket of paracymbium with well-developed projection with blunt (<xref ref-type="bibr" rid="B8">Zhu and Zhang 2011</xref>: fig. 80D, E) to bifurcated end (Figs <xref ref-type="fig" rid="F4">4B, D</xref>, <xref ref-type="fig" rid="F7">7B, D</xref>), whereas posterior pocket of paracymbium absent in <italic><tp:taxon-name><tp:taxon-name-part taxon-name-part-type="genus" reg="Herbiphantes">Herbiphantes</tp:taxon-name-part></tp:taxon-name></italic> (<xref ref-type="bibr" rid="B4">Tanasevitch 1992</xref>: fig. 1a, c, e). Well-developed proximal cymbial apophysis in <italic><tp:taxon-name><tp:taxon-name-part taxon-name-part-type="genus" reg="Himalaphantes">Himalaphantes</tp:taxon-name-part></tp:taxon-name></italic> species (Figs <xref ref-type="fig" rid="F4">4A–C</xref>, <xref ref-type="fig" rid="F7">7A–C</xref>; <xref ref-type="bibr" rid="B3">Tanasevitch 1987</xref>: figs 1–3), whereas absent in <italic><tp:taxon-name><tp:taxon-name-part taxon-name-part-type="genus" reg="Herbiphantes">Herbiphantes</tp:taxon-name-part></tp:taxon-name></italic> (Irfan and Peng 2019: figs 4A, B, D, 5A, B; <xref ref-type="bibr" rid="B4">Tanasevitch 1992</xref>: fig. 1a, c, e). Female epigyne can be distinguished from <italic><tp:taxon-name><tp:taxon-name-part taxon-name-part-type="genus" reg="Herbiphantes">Herbiphantes</tp:taxon-name-part></tp:taxon-name></italic> species by the proscape small/enlarged with posterior margin smooth and/or posterior margin with small protuberance laterally in <italic><tp:taxon-name><tp:taxon-name-part taxon-name-part-type="genus" reg="Himalaphantes">Himalaphantes</tp:taxon-name-part></tp:taxon-name></italic> species (Figs <xref ref-type="fig" rid="F1">1A, B</xref>, <xref ref-type="fig" rid="F5">5A, B</xref>, <xref ref-type="fig" rid="F8">8A, B</xref>; <xref ref-type="bibr" rid="B4">Tanasevitch 1992</xref>: figs 4–9), whereas posterior margin of proscape lacks any of small protuberance laterally in <italic><tp:taxon-name><tp:taxon-name-part taxon-name-part-type="genus" reg="Herbiphantes">Herbiphantes</tp:taxon-name-part></tp:taxon-name></italic> (Irfan and Peng 2019: figs 6A–C, 7A, B; <xref ref-type="bibr" rid="B4">Tanasevitch 1992</xref>: fig. 2a–h); stretcher present in <italic><tp:taxon-name><tp:taxon-name-part taxon-name-part-type="genus" reg="Himalaphantes">Himalaphantes</tp:taxon-name-part></tp:taxon-name></italic> species (Figs <xref ref-type="fig" rid="F1">1A–C</xref>, <xref ref-type="fig" rid="F5">5A–C</xref>, <xref ref-type="fig" rid="F8">8A–C</xref>; <xref ref-type="bibr" rid="B4">Tanasevitch 1992</xref>: figs. 4–9), whereas stretcher absent in <italic><tp:taxon-name><tp:taxon-name-part taxon-name-part-type="genus" reg="Herbiphantes">Herbiphantes</tp:taxon-name-part></tp:taxon-name></italic> (Irfan and Peng 2019: figs 6A–C, 7A, B; <xref ref-type="bibr" rid="B4">Tanasevitch 1992</xref>: fig. 2a–h); posterior median plate relatively reduced and unmodified in <italic><tp:taxon-name><tp:taxon-name-part taxon-name-part-type="genus" reg="Himalaphantes">Himalaphantes</tp:taxon-name-part></tp:taxon-name></italic> species (Figs <xref ref-type="fig" rid="F1">1C</xref>, <xref ref-type="fig" rid="F5">5C</xref>, <xref ref-type="fig" rid="F8">8C</xref>; <xref ref-type="bibr" rid="B4">Tanasevitch 1992</xref>: fig. 3e), whereas enlarged and modified in <italic><tp:taxon-name><tp:taxon-name-part taxon-name-part-type="genus" reg="Herbiphantes">Herbiphantes</tp:taxon-name-part></tp:taxon-name></italic> (Irfan and Peng 2019: figs 6A–C, 7A, B; <xref ref-type="bibr" rid="B4">Tanasevitch 1992</xref>: fig. 2b, f, i).</p></tp:treatment-sec><tp:treatment-sec sec-type="Composition" id="SECID0E5OAC"><title>Composition.</title><p>By addition of three new congeners, the genus <italic><tp:taxon-name><tp:taxon-name-part taxon-name-part-type="genus" reg="Himalaphantes">Himalaphantes</tp:taxon-name-part></tp:taxon-name></italic> now comprises of seven species: <italic><tp:taxon-name><tp:taxon-name-part taxon-name-part-type="genus" reg="Himalaphantes">H.</tp:taxon-name-part><tp:taxon-name-part taxon-name-part-type="species" reg="arcuatus">arcuatus</tp:taxon-name-part></tp:taxon-name></italic> sp. nov. ♀, from China; <italic><tp:taxon-name><tp:taxon-name-part taxon-name-part-type="genus" reg="Himalaphantes">H.</tp:taxon-name-part><tp:taxon-name-part taxon-name-part-type="species" reg="azumiensis">azumiensis</tp:taxon-name-part></tp:taxon-name></italic> from Russia, Japan, and China; <italic><tp:taxon-name><tp:taxon-name-part taxon-name-part-type="genus" reg="Himalaphantes">H.</tp:taxon-name-part><tp:taxon-name-part taxon-name-part-type="species" reg="grandiculus">grandiculus</tp:taxon-name-part></tp:taxon-name></italic> from Nepal; <italic><tp:taxon-name><tp:taxon-name-part taxon-name-part-type="genus" reg="Himalaphantes">H.</tp:taxon-name-part><tp:taxon-name-part taxon-name-part-type="species" reg="lingulatus">lingulatus</tp:taxon-name-part></tp:taxon-name></italic> sp. nov. ♂♀, from China; <italic><tp:taxon-name><tp:taxon-name-part taxon-name-part-type="genus" reg="Himalaphantes">H.</tp:taxon-name-part><tp:taxon-name-part taxon-name-part-type="species" reg="magnus">magnus</tp:taxon-name-part></tp:taxon-name></italic> from Nepal; <italic><tp:taxon-name><tp:taxon-name-part taxon-name-part-type="genus" reg="Himalaphantes">H.</tp:taxon-name-part><tp:taxon-name-part taxon-name-part-type="species" reg="martensi">martensi</tp:taxon-name-part></tp:taxon-name></italic> (Thaler, 1987) from India and Nepal; and <italic><tp:taxon-name><tp:taxon-name-part taxon-name-part-type="genus" reg="Himalaphantes">H.</tp:taxon-name-part><tp:taxon-name-part taxon-name-part-type="species" reg="uncatus">uncatus</tp:taxon-name-part></tp:taxon-name></italic> sp. nov. ♂♀, from China.</p></tp:treatment-sec><tp:treatment-sec sec-type="distribution" id="SECID0EZBAE"><title>Distribution.</title><p>China, India, Japan, Nepal and Russia.</p></tp:treatment-sec><tp:treatment-sec><!--Section generated to contain objects referenced in tp:taxon-treatment.--><fig id="F4" position="float" orientation="portrait"><object-id xmlns:xlink="http://www.w3.org/1999/xlink" content-type="doi" xlink:type="simple">10.3897/zookeys.1123.86261.figure4</object-id><object-id xmlns:xlink="http://www.w3.org/1999/xlink" content-type="arpha" xlink:type="simple">6A85EF0D-EB14-58B4-B61E-1198F3FCB621</object-id><label>Figure 4.</label><caption><p><italic><tp:taxon-name><tp:taxon-name-part taxon-name-part-type="genus" reg="Himalaphantes">Himalaphantes</tp:taxon-name-part><tp:taxon-name-part taxon-name-part-type="species" reg="lingulatus">lingulatus</tp:taxon-name-part></tp:taxon-name></italic> sp. nov., holotype ♂ <bold>A</bold> palp, prolateral view <bold>B</bold> palp, retrolateral view <bold>C</bold> palp, dorsal view <bold>D</bold> palp, ventral view.</p></caption><graphic xmlns:xlink="http://www.w3.org/1999/xlink" xlink:href="zookeys-1123-047_article-86261__-g004.jpg" position="float" orientation="portrait" xlink:type="simple" id="oo_752285.jpg"><uri content-type="original_file" xlink:type="simple">https://binary.pensoft.net/fig/752285</uri></graphic></fig><fig id="F7" position="float" orientation="portrait"><object-id xmlns:xlink="http://www.w3.org/1999/xlink" content-type="doi" xlink:type="simple">10.3897/zookeys.1123.86261.figure7</object-id><object-id xmlns:xlink="http://www.w3.org/1999/xlink" content-type="arpha" xlink:type="simple">88ED29A9-F330-5AD5-8FDD-8BA8000E0C2D</object-id><label>Figure 7.</label><caption><p><italic><tp:taxon-name><tp:taxon-name-part taxon-name-part-type="genus" reg="Himalaphantes">Himalaphantes</tp:taxon-name-part><tp:taxon-name-part taxon-name-part-type="species" reg="uncatus">uncatus</tp:taxon-name-part></tp:taxon-name></italic> sp. nov., holotype ♂ <bold>A</bold> palp, prolateral view <bold>B</bold> palp, retrolateral view <bold>C</bold> palp, dorsal view <bold>D</bold> palp, ventral view.</p></caption><graphic xmlns:xlink="http://www.w3.org/1999/xlink" xlink:href="zookeys-1123-047_article-86261__-g007.jpg" position="float" orientation="portrait" xlink:type="simple" id="oo_752288.jpg"><uri content-type="original_file" xlink:type="simple">https://binary.pensoft.net/fig/752288</uri></graphic></fig><fig id="F1" position="float" orientation="portrait"><object-id xmlns:xlink="http://www.w3.org/1999/xlink" content-type="doi" xlink:type="simple">10.3897/zookeys.1123.86261.figure1</object-id><object-id xmlns:xlink="http://www.w3.org/1999/xlink" content-type="arpha" xlink:type="simple">74D659A9-093D-5E27-AAA3-8095A3A2628F</object-id><label>Figure 1.</label><caption><p><italic><tp:taxon-name><tp:taxon-name-part taxon-name-part-type="genus" reg="Himalaphantes">Himalaphantes</tp:taxon-name-part><tp:taxon-name-part taxon-name-part-type="species" reg="arcuatus">arcuatus</tp:taxon-name-part></tp:taxon-name></italic> sp. nov., holotype ♀ <bold>A, B</bold> epigyne, ventral view <bold>C</bold> epigyne, dorsal view.</p></caption><graphic xmlns:xlink="http://www.w3.org/1999/xlink" xlink:href="zookeys-1123-047_article-86261__-g001.jpg" position="float" orientation="portrait" xlink:type="simple" id="oo_752282.jpg"><uri content-type="original_file" xlink:type="simple">https://binary.pensoft.net/fig/752282</uri></graphic></fig><fig id="F5" position="float" orientation="portrait"><object-id xmlns:xlink="http://www.w3.org/1999/xlink" content-type="doi" xlink:type="simple">10.3897/zookeys.1123.86261.figure5</object-id><object-id xmlns:xlink="http://www.w3.org/1999/xlink" content-type="arpha" xlink:type="simple">A4DAD14E-E561-51D6-AB9B-66FB91BFFCC0</object-id><label>Figure 5.</label><caption><p><italic><tp:taxon-name><tp:taxon-name-part taxon-name-part-type="genus" reg="Himalaphantes">Himalaphantes</tp:taxon-name-part><tp:taxon-name-part taxon-name-part-type="species" reg="lingulatus">lingulatus</tp:taxon-name-part></tp:taxon-name></italic> sp. nov., paratype ♀ <bold>A, B</bold> epigyne, ventral view <bold>C</bold> epigyne, dorsal view.</p></caption><graphic xmlns:xlink="http://www.w3.org/1999/xlink" xlink:href="zookeys-1123-047_article-86261__-g005.jpg" position="float" orientation="portrait" xlink:type="simple" id="oo_752286.jpg"><uri content-type="original_file" xlink:type="simple">https://binary.pensoft.net/fig/752286</uri></graphic></fig><fig id="F8" position="float" orientation="portrait"><object-id xmlns:xlink="http://www.w3.org/1999/xlink" content-type="doi" xlink:type="simple">10.3897/zookeys.1123.86261.figure8</object-id><object-id xmlns:xlink="http://www.w3.org/1999/xlink" content-type="arpha" xlink:type="simple">4D326DF8-B403-5EB1-A74A-4D20FA7BD811</object-id><label>Figure 8.</label><caption><p><italic><tp:taxon-name><tp:taxon-name-part taxon-name-part-type="genus" reg="Himalaphantes">Himalaphantes</tp:taxon-name-part><tp:taxon-name-part taxon-name-part-type="species" reg="uncatus">uncatus</tp:taxon-name-part></tp:taxon-name></italic> sp. nov., paratype ♀ <bold>A, B</bold> epigyne, ventral view <bold>C</bold> epigyne, dorsal view.</p></caption><graphic xmlns:xlink="http://www.w3.org/1999/xlink" xlink:href="zookeys-1123-047_article-86261__-g008.jpg" position="float" orientation="portrait" xlink:type="simple" id="oo_752289.jpg"><uri content-type="original_file" xlink:type="simple">https://binary.pensoft.net/fig/752289</uri></graphic></fig></tp:treatment-sec><ref-list><ref id="B4"><mixed-citation xmlns:xlink="http://www.w3.org/1999/xlink" xlink:type="simple"><person-group><name name-style="western"><surname>Tanasevitch</surname><given-names>AV</given-names></name></person-group> (<year>1992</year>) <article-title>New genera and species of the tribe <tp:taxon-name><tp:taxon-name-part taxon-name-part-type="tribe">Lepthyphantini</tp:taxon-name-part></tp:taxon-name> (<tp:taxon-name><tp:taxon-name-part taxon-name-part-type="order">Aranei</tp:taxon-name-part></tp:taxon-name><tp:taxon-name><tp:taxon-name-part taxon-name-part-type="family">Linyphiidae</tp:taxon-name-part></tp:taxon-name><tp:taxon-name><tp:taxon-name-part taxon-name-part-type="subfamily">Micronetinae</tp:taxon-name-part></tp:taxon-name>) from Asia (with some nomenclatorial notes on linyphiids).</article-title><source><tp:taxon-name><tp:taxon-name-part taxon-name-part-type="phylum">Arthropoda</tp:taxon-name-part></tp:taxon-name> Selecta</source><volume>1</volume>(<issue>1</issue>): <fpage>39</fpage>–<lpage>50</lpage>.</mixed-citation></ref><ref id="B8"><mixed-citation xmlns:xlink="http://www.w3.org/1999/xlink" xlink:type="simple"><person-group><name name-style="western"><surname>Zhu</surname><given-names>MS</given-names></name><name name-style="western"><surname>Zhang</surname><given-names>BS</given-names></name></person-group> (<year>2011</year>) <source>Spider Fauna of Henan: <tp:taxon-name><tp:taxon-name-part taxon-name-part-type="class">Arachnida</tp:taxon-name-part></tp:taxon-name>: <tp:taxon-name><tp:taxon-name-part taxon-name-part-type="order">Araneae</tp:taxon-name-part></tp:taxon-name>.</source><publisher-name>Science Press</publisher-name>, <publisher-loc>Beijing</publisher-loc>, <size units="page">558 pp</size>.</mixed-citation></ref><ref id="B3"><mixed-citation xmlns:xlink="http://www.w3.org/1999/xlink" xlink:type="simple"><person-group><name name-style="western"><surname>Tanasevitch</surname><given-names>AV</given-names></name></person-group> (<year>1987</year>) <article-title>The spider genus <italic><tp:taxon-name><tp:taxon-name-part taxon-name-part-type="genus">Lepthyphantes</tp:taxon-name-part></tp:taxon-name></italic> Menge 1866 in Nepal (<tp:taxon-name><tp:taxon-name-part taxon-name-part-type="class">Arachnida</tp:taxon-name-part></tp:taxon-name>: <tp:taxon-name><tp:taxon-name-part taxon-name-part-type="order">Araneae</tp:taxon-name-part></tp:taxon-name>: <tp:taxon-name><tp:taxon-name-part taxon-name-part-type="family">Linyphiidae</tp:taxon-name-part></tp:taxon-name>).</article-title><source>Courier Forschungsinstitut Senckenberg</source><volume>93</volume>: <fpage>43</fpage>–<lpage>64</lpage>.</mixed-citation></ref></ref-list></tp:taxon-treatment>
