# Supplementary material for: ﻿A survey of the genus Himalaphantes Tanasevitch, 1992 (Araneae, Linyphiidae) with description of three new species from Yunnan, China
Source: Zookeys. 2022 Oct 3;1123:47–62. doi: 10.3897/zookeys.1123.86261 (PMC9836660; doi:10.3897/zookeys.1123.86261)
Supplement: XML Treatment for Himalaphantes arcuatus [file zookeys.1123.86261-treatment2.xml]

<!DOCTYPE tp:taxon-treatment
  PUBLIC "-//TaxonX//DTD Taxonomic Treatment Publishing DTD v0 20100105//EN" "tax-treatment-NSO.dtd">
<tp:taxon-treatment xmlns:tp="http://www.plazi.org/taxpub"><tp:treatment-meta><kwd-group><label>Taxon classification</label><kwd>
                <named-content content-type="kingdom">Animalia</named-content>
              </kwd><kwd>
                <named-content content-type="order">Araneae</named-content>
              </kwd><kwd>
                <named-content content-type="family">Linyphiidae</named-content>
              </kwd></kwd-group><mixed-citation publication-type="journal"><person-group><name><surname>Zhang</surname><given-names>Meng-ting</given-names></name><name><surname>Liu</surname><given-names>Ping</given-names></name><name><surname>Irfan</surname><given-names>Muhammad</given-names></name><name><surname>Peng</surname><given-names>Xian-jin</given-names></name></person-group><article-title>﻿A survey of the genus <italic><tp:taxon-name><tp:taxon-name-part taxon-name-part-type="genus" reg="Himalaphantes">Himalaphantes</tp:taxon-name-part></tp:taxon-name></italic> Tanasevitch, 1992 (<tp:taxon-name><tp:taxon-name-part taxon-name-part-type="order">Araneae</tp:taxon-name-part></tp:taxon-name>, <tp:taxon-name><tp:taxon-name-part taxon-name-part-type="family">Linyphiidae</tp:taxon-name-part></tp:taxon-name>) with description of three new species from Yunnan, China</article-title><source>Zookeys</source><day>03</day><month>10</month><year>2022</year><volume>1123</volume><fpage>47</fpage><lpage>62</lpage><pub-id pub-id-type="doi">10.3897/zookeys.1123.86261</pub-id></mixed-citation></tp:treatment-meta><tp:nomenclature><label>﻿</label><tp:taxon-name>
              <object-id xmlns:xlink="http://www.w3.org/1999/xlink" content-type="arpha" xlink:type="simple">9F15A028-CF9E-5423-A55C-778888589A68</object-id>
              <tp:taxon-name-part taxon-name-part-type="genus" reg="Himalaphantes">Himalaphantes</tp:taxon-name-part>
              <tp:taxon-name-part taxon-name-part-type="species" reg="arcuatus">arcuatus</tp:taxon-name-part>
              <object-id xmlns:xlink="http://www.w3.org/1999/xlink" content-type="zoobank" xlink:type="simple">https://zoobank.org/F23021F9-AAA4-4CFF-974F-07AD6B200EEB</object-id>
            </tp:taxon-name><tp:taxon-status xmlns:xlink="http://www.w3.org/1999/xlink" xlink:type="simple">sp. nov.</tp:taxon-status><xref ref-type="fig" rid="F1">Figs 1</xref><xref ref-type="fig" rid="F2">, 2</xref><xref ref-type="fig" rid="F10">, 10</xref></tp:nomenclature><tp:treatment-sec sec-type="type material" id="SECID0ETDAE"><title>Type material.</title><p><bold><italic>Holotype</italic></bold> ♀: <bold>China, Yunnan Province</bold>: Longling County, Xiaoheishan Village, <named-content xmlns:xlink="http://www.w3.org/1999/xlink" content-type="dwc:verbatimCoordinates" xlink:type="simple"><named-content content-type="geo-json" specific-use="{&#34;type&#34;:&#34;Point&#34;,&#34;coordinates&#34;:[98.457100,24.503500]}" id="NCID0EDEAE" xlink:type="simple">24.5035°N, 98.4571°E</named-content></named-content>, 2106 m, 29.X.2003, Guo Tang leg. (031029). <bold><italic>Paratypes</italic></bold>: 17♀♀, same data as holotype (031029).</p></tp:treatment-sec><tp:treatment-sec sec-type="etymology" id="SECID0ELEAE"><title>Etymology.</title><p>The specific epithet is derived from the Latin adjective “<italic>arcuata</italic>” (arched), referring to the arched spermatheca.</p></tp:treatment-sec><tp:treatment-sec sec-type="diagnosis" id="SECID0ETEAE"><title>Diagnosis.</title><p>This new species resembles <italic><tp:taxon-name><tp:taxon-name-part taxon-name-part-type="genus" reg="Himalaphantes">Himalaphantes</tp:taxon-name-part><tp:taxon-name-part taxon-name-part-type="species" reg="uncatus">uncatus</tp:taxon-name-part></tp:taxon-name></italic> sp. nov. (Fig. <xref ref-type="fig" rid="F8">8</xref>), but can be distinguished by: (1) stretcher wider than long, with rounded end in <italic><tp:taxon-name><tp:taxon-name-part taxon-name-part-type="genus" reg="Himalaphantes">H.</tp:taxon-name-part><tp:taxon-name-part taxon-name-part-type="species" reg="arcuatus">arcuatus</tp:taxon-name-part></tp:taxon-name></italic> sp. nov. (Fig. <xref ref-type="fig" rid="F1">1C</xref>), whereas as wide as long, posterior margin with depression medially in <italic><tp:taxon-name><tp:taxon-name-part taxon-name-part-type="genus" reg="Himalaphantes">H.</tp:taxon-name-part><tp:taxon-name-part taxon-name-part-type="species" reg="uncatus">uncatus</tp:taxon-name-part></tp:taxon-name></italic> sp. nov. (Fig. <xref ref-type="fig" rid="F8">8C</xref>); (2) spermathecae C-shaped in <italic><tp:taxon-name><tp:taxon-name-part taxon-name-part-type="genus" reg="Himalaphantes">H.</tp:taxon-name-part><tp:taxon-name-part taxon-name-part-type="species" reg="arcuatus">arcuatus</tp:taxon-name-part></tp:taxon-name></italic> sp. nov. (Fig. <xref ref-type="fig" rid="F1">1C</xref>), whereas sinuous in <italic><tp:taxon-name><tp:taxon-name-part taxon-name-part-type="genus" reg="Himalaphantes">H.</tp:taxon-name-part><tp:taxon-name-part taxon-name-part-type="species" reg="uncatus">uncatus</tp:taxon-name-part></tp:taxon-name></italic> sp. nov. (Fig. <xref ref-type="fig" rid="F8">8C</xref>); (3) chelicerae with four retromarginal teeth in <italic><tp:taxon-name><tp:taxon-name-part taxon-name-part-type="genus" reg="Himalaphantes">H.</tp:taxon-name-part><tp:taxon-name-part taxon-name-part-type="species" reg="arcuatus">arcuatus</tp:taxon-name-part></tp:taxon-name></italic> sp. nov., whereas with five retromarginal teeth in <italic><tp:taxon-name><tp:taxon-name-part taxon-name-part-type="genus" reg="Himalaphantes">H.</tp:taxon-name-part><tp:taxon-name-part taxon-name-part-type="species" reg="uncatus">uncatus</tp:taxon-name-part></tp:taxon-name></italic> sp. nov.</p><fig id="F1" position="float" orientation="portrait"><object-id xmlns:xlink="http://www.w3.org/1999/xlink" content-type="doi" xlink:type="simple">10.3897/zookeys.1123.86261.figure1</object-id><object-id xmlns:xlink="http://www.w3.org/1999/xlink" content-type="arpha" xlink:type="simple">74D659A9-093D-5E27-AAA3-8095A3A2628F</object-id><label>Figure 1.</label><caption><p><italic><tp:taxon-name><tp:taxon-name-part taxon-name-part-type="genus" reg="Himalaphantes">Himalaphantes</tp:taxon-name-part><tp:taxon-name-part taxon-name-part-type="species" reg="arcuatus">arcuatus</tp:taxon-name-part></tp:taxon-name></italic> sp. nov., holotype ♀ <bold>A, B</bold> epigyne, ventral view <bold>C</bold> epigyne, dorsal view.</p></caption><graphic xmlns:xlink="http://www.w3.org/1999/xlink" xlink:href="zookeys-1123-047_article-86261__-g001.jpg" position="float" orientation="portrait" xlink:type="simple" id="oo_752282.jpg"><uri content-type="original_file" xlink:type="simple">https://binary.pensoft.net/fig/752282</uri></graphic></fig></tp:treatment-sec><tp:treatment-sec sec-type="description" id="SECID0EWIAE"><title>Description.</title><p><bold>Female</bold> (holotype) (Fig. <xref ref-type="fig" rid="F2">2A, B</xref>). Total length 3.60. Carapace 1.12 long, 1.16 wide, yellow, sides brown, cephalic region slightly elevated, fovea, cervical and radial grooves distinct; clypeus 0.19 high. Sternum scutiform, brown. Endites brown, distal end broad with scopulae. Labium brown, wider than long. Chelicerae brown, with three promarginal and four retromarginal teeth. Eye sizes and interdistances: <abbrev xmlns:xlink="http://www.w3.org/1999/xlink" xlink:title="anterior median eyes" id="ABBRID0ECJAE" xlink:type="simple">AME</abbrev>: 0.09, <abbrev xmlns:xlink="http://www.w3.org/1999/xlink" xlink:title="anterior lateral eyes" id="ABBRID0EGJAE" xlink:type="simple">ALE</abbrev>: 0.11, <abbrev xmlns:xlink="http://www.w3.org/1999/xlink" xlink:title="posterior median eyes" id="ABBRID0EKJAE" xlink:type="simple">PME</abbrev>: 0.07, <abbrev xmlns:xlink="http://www.w3.org/1999/xlink" xlink:title="posterior lateral eyes" id="ABBRID0EOJAE" xlink:type="simple">PLE</abbrev>: 0.09, <abbrev xmlns:xlink="http://www.w3.org/1999/xlink" xlink:title="distance between AME" id="ABBRID0ESJAE" xlink:type="simple">AME–AME</abbrev>: 0.06, <abbrev xmlns:xlink="http://www.w3.org/1999/xlink" xlink:title="distance between AME and ALE" id="ABBRID0EWJAE" xlink:type="simple">AME–ALE</abbrev>: 0.08, <abbrev xmlns:xlink="http://www.w3.org/1999/xlink" xlink:title="distance between PME" id="ABBRID0E1JAE" xlink:type="simple">PME–PME</abbrev>: 0.04, <abbrev xmlns:xlink="http://www.w3.org/1999/xlink" xlink:title="distance between PME and PLE" id="ABBRID0E5JAE" xlink:type="simple">PME–PLE</abbrev>: 0.06, <abbrev xmlns:xlink="http://www.w3.org/1999/xlink" xlink:title="anterior lateral eyes" id="ABBRID0ECKAE" xlink:type="simple">ALE</abbrev>–<abbrev xmlns:xlink="http://www.w3.org/1999/xlink" xlink:title="posterior lateral eyes" id="ABBRID0EGKAE" xlink:type="simple">PLE</abbrev>: 0.03. Legs yellow with dark annuli. Spines: femur I–II: 1-1-0-0, III–IV: 0-0-0-0; tibia I–II: 2-2-2-2, III: 2-1-2-1, IV 2-2-2-1; metatarsus I, IV: 1-1-1-0, II–III: 1-1-1-1. Leg measurements: I, 8.01 (2.17, 2.77, 2.39, 0.68); II, 7.07 (1.75, 2.19, 1.97, 1.16); III, 4.98 (1.28, 1.46, 1.47, 0.77); IV, 6.65 (1.21, 2.07, 1.81, 1.56); leg formula 1243. Abdomen 2.41 long, 1.73 wide, oval, dorsum greyish yellow, with a dark longitudinal band and light spots dispersed anteriorly, irregular dark markings posteriorly; ventrum grayish yellow, with irregular dark or light spots.</p><fig id="F2" position="float" orientation="portrait"><object-id xmlns:xlink="http://www.w3.org/1999/xlink" content-type="doi" xlink:type="simple">10.3897/zookeys.1123.86261.figure2</object-id><object-id xmlns:xlink="http://www.w3.org/1999/xlink" content-type="arpha" xlink:type="simple">503FDAA3-F645-5AA9-BA1C-6235396403AE</object-id><label>Figure 2.</label><caption><p><italic><tp:taxon-name><tp:taxon-name-part taxon-name-part-type="genus" reg="Himalaphantes">Himalaphantes</tp:taxon-name-part><tp:taxon-name-part taxon-name-part-type="species" reg="arcuatus">arcuatus</tp:taxon-name-part></tp:taxon-name></italic> sp. nov., holotype ♀ <bold>A</bold> habitus, dorsal view <bold>B</bold> habitus, ventral view.</p></caption><graphic xmlns:xlink="http://www.w3.org/1999/xlink" xlink:href="zookeys-1123-047_article-86261__-g002.jpg" position="float" orientation="portrait" xlink:type="simple" id="oo_752283.jpg"><uri content-type="original_file" xlink:type="simple">https://binary.pensoft.net/fig/752283</uri></graphic></fig><p>Epigyne (Fig. <xref ref-type="fig" rid="F1">1A–C</xref>). Wider than long, proscapus wider than long, posterior margin with a deep depression medially, each side with one small protuberance; stretcher longer than wide, with rounded end. Posterior median plate trapezoid, covering most of the stretcher. Copulatory opening present in the middle of proscapus posteriorly. Copulatory ducts short, slightly curved. Spermathecae C-shaped.</p><p><bold>Male.</bold> Unknown.</p></tp:treatment-sec><tp:treatment-sec sec-type="distribution" id="SECID0EQLAE"><title>Distribution.</title><p>Known only from the type locality (Fig. <xref ref-type="fig" rid="F10">10</xref>).</p></tp:treatment-sec><tp:treatment-sec><!--Section generated to contain objects referenced in tp:taxon-treatment.--><fig id="F10" position="float" orientation="portrait"><object-id xmlns:xlink="http://www.w3.org/1999/xlink" content-type="doi" xlink:type="simple">10.3897/zookeys.1123.86261.figure10</object-id><object-id xmlns:xlink="http://www.w3.org/1999/xlink" content-type="arpha" xlink:type="simple">20097A88-0B91-529C-9B0D-72F534C5D373</object-id><label>Figure 10.</label><caption><p>Type localities of <italic><tp:taxon-name><tp:taxon-name-part taxon-name-part-type="genus" reg="Himalaphantes">Himalaphantes</tp:taxon-name-part><tp:taxon-name-part taxon-name-part-type="species" reg="arcuatus">arcuatus</tp:taxon-name-part></tp:taxon-name></italic> sp. nov., <italic><tp:taxon-name><tp:taxon-name-part taxon-name-part-type="genus" reg="Himalaphantes">Himalaphantes</tp:taxon-name-part><tp:taxon-name-part taxon-name-part-type="species" reg="lingulatus">lingulatus</tp:taxon-name-part></tp:taxon-name></italic> sp. nov. and <italic><tp:taxon-name><tp:taxon-name-part taxon-name-part-type="genus" reg="Himalaphantes">Himalaphantes</tp:taxon-name-part><tp:taxon-name-part taxon-name-part-type="species" reg="uncatus">uncatus</tp:taxon-name-part></tp:taxon-name></italic> sp. nov.</p></caption><graphic xmlns:xlink="http://www.w3.org/1999/xlink" xlink:href="zookeys-1123-047_article-86261__-g010.jpg" position="float" orientation="portrait" xlink:type="simple" id="oo_752291.jpg"><uri content-type="original_file" xlink:type="simple">https://binary.pensoft.net/fig/752291</uri></graphic></fig><fig id="F8" position="float" orientation="portrait"><object-id xmlns:xlink="http://www.w3.org/1999/xlink" content-type="doi" xlink:type="simple">10.3897/zookeys.1123.86261.figure8</object-id><object-id xmlns:xlink="http://www.w3.org/1999/xlink" content-type="arpha" xlink:type="simple">4D326DF8-B403-5EB1-A74A-4D20FA7BD811</object-id><label>Figure 8.</label><caption><p><italic><tp:taxon-name><tp:taxon-name-part taxon-name-part-type="genus" reg="Himalaphantes">Himalaphantes</tp:taxon-name-part><tp:taxon-name-part taxon-name-part-type="species" reg="uncatus">uncatus</tp:taxon-name-part></tp:taxon-name></italic> sp. nov., paratype ♀ <bold>A, B</bold> epigyne, ventral view <bold>C</bold> epigyne, dorsal view.</p></caption><graphic xmlns:xlink="http://www.w3.org/1999/xlink" xlink:href="zookeys-1123-047_article-86261__-g008.jpg" position="float" orientation="portrait" xlink:type="simple" id="oo_752289.jpg"><uri content-type="original_file" xlink:type="simple">https://binary.pensoft.net/fig/752289</uri></graphic></fig></tp:treatment-sec></tp:taxon-treatment>
