# Supplementary material for: ﻿A survey of the genus Himalaphantes Tanasevitch, 1992 (Araneae, Linyphiidae) with description of three new species from Yunnan, China
Source: Zookeys. 2022 Oct 3;1123:47–62. doi: 10.3897/zookeys.1123.86261 (PMC9836660; doi:10.3897/zookeys.1123.86261)
Supplement: XML Treatment for Himalaphantes lingulatus [file zookeys.1123.86261-treatment3.xml]

<!DOCTYPE tp:taxon-treatment
  PUBLIC "-//TaxonX//DTD Taxonomic Treatment Publishing DTD v0 20100105//EN" "tax-treatment-NSO.dtd">
<tp:taxon-treatment xmlns:tp="http://www.plazi.org/taxpub"><tp:treatment-meta><kwd-group><label>Taxon classification</label><kwd>
                <named-content content-type="kingdom">Animalia</named-content>
              </kwd><kwd>
                <named-content content-type="order">Araneae</named-content>
              </kwd><kwd>
                <named-content content-type="family">Linyphiidae</named-content>
              </kwd></kwd-group><mixed-citation publication-type="journal"><person-group><name><surname>Zhang</surname><given-names>Meng-ting</given-names></name><name><surname>Liu</surname><given-names>Ping</given-names></name><name><surname>Irfan</surname><given-names>Muhammad</given-names></name><name><surname>Peng</surname><given-names>Xian-jin</given-names></name></person-group><article-title>﻿A survey of the genus <italic><tp:taxon-name><tp:taxon-name-part taxon-name-part-type="genus" reg="Himalaphantes">Himalaphantes</tp:taxon-name-part></tp:taxon-name></italic> Tanasevitch, 1992 (<tp:taxon-name><tp:taxon-name-part taxon-name-part-type="order">Araneae</tp:taxon-name-part></tp:taxon-name>, <tp:taxon-name><tp:taxon-name-part taxon-name-part-type="family">Linyphiidae</tp:taxon-name-part></tp:taxon-name>) with description of three new species from Yunnan, China</article-title><source>Zookeys</source><day>03</day><month>10</month><year>2022</year><volume>1123</volume><fpage>47</fpage><lpage>62</lpage><pub-id pub-id-type="doi">10.3897/zookeys.1123.86261</pub-id></mixed-citation></tp:treatment-meta><tp:nomenclature><label>﻿</label><tp:taxon-name>
              <object-id xmlns:xlink="http://www.w3.org/1999/xlink" content-type="arpha" xlink:type="simple">62FC0992-E6D3-5C05-920D-5FA615BA536C</object-id>
              <tp:taxon-name-part taxon-name-part-type="genus" reg="Himalaphantes">Himalaphantes</tp:taxon-name-part>
              <tp:taxon-name-part taxon-name-part-type="species" reg="lingulatus">lingulatus</tp:taxon-name-part>
              <object-id xmlns:xlink="http://www.w3.org/1999/xlink" content-type="zoobank" xlink:type="simple">https://zoobank.org/9D6376F1-6F50-4DD1-AC61-A2A7262A55A1</object-id>
            </tp:taxon-name><tp:taxon-status xmlns:xlink="http://www.w3.org/1999/xlink" xlink:type="simple">sp. nov.</tp:taxon-status><xref ref-type="fig" rid="F3">Figs 3</xref><xref ref-type="fig" rid="F4">, 4</xref><xref ref-type="fig" rid="F5">, 5</xref><xref ref-type="fig" rid="F6">, 6</xref><xref ref-type="fig" rid="F10">, 10</xref></tp:nomenclature><tp:treatment-sec sec-type="type material" id="SECID0EXNAE"><title>Type material.</title><p><bold><italic>Holotype</italic></bold> ♂: <bold>China, Yunnan Province</bold>: Baoshan City, Yakou Village, <named-content xmlns:xlink="http://www.w3.org/1999/xlink" content-type="dwc:verbatimCoordinates" xlink:type="simple"><named-content content-type="geo-json" specific-use="{&#34;type&#34;:&#34;Point&#34;,&#34;coordinates&#34;:[98.460500,24.437200]}" id="NCID0EHOAE" xlink:type="simple">24.4372°N, 98.4605°E</named-content></named-content>, 2186 m, 31.X.2003, Guo Tang leg. (Tang031031). <bold><italic>Paratypes</italic></bold>: 1♂22♀♀, same data as holotype (Tang031031).</p></tp:treatment-sec><tp:treatment-sec sec-type="etymology" id="SECID0EPOAE"><title>Etymology.</title><p>The specific epithet is derived from the Latin adjective “<italic>lingulate</italic>” (tongue-shaped), referring to the tongue-shaped stretcher.</p></tp:treatment-sec><tp:treatment-sec sec-type="diagnosis" id="SECID0EXOAE"><title>Diagnosis.</title><p>This new species resembles <italic><tp:taxon-name><tp:taxon-name-part taxon-name-part-type="genus" reg="Himalaphantes">H.</tp:taxon-name-part><tp:taxon-name-part taxon-name-part-type="species" reg="grandiculus">grandiculus</tp:taxon-name-part></tp:taxon-name></italic> (<xref ref-type="bibr" rid="B3">Tanasevitch 1987</xref>: figs 2, 4–7, 10–12, 1992: fig. 3a–c) but can be distinguished by the following characters: (1) distal end of proximal cymbial apophysis depression medially in <italic><tp:taxon-name><tp:taxon-name-part taxon-name-part-type="genus" reg="Himalaphantes">H.</tp:taxon-name-part><tp:taxon-name-part taxon-name-part-type="species" reg="lingulatus">lingulatus</tp:taxon-name-part></tp:taxon-name></italic> sp. nov. (Fig. <xref ref-type="fig" rid="F4">4A</xref>), whereas rounded in <italic><tp:taxon-name><tp:taxon-name-part taxon-name-part-type="genus" reg="Himalaphantes">H.</tp:taxon-name-part><tp:taxon-name-part taxon-name-part-type="species" reg="grandiculus">grandiculus</tp:taxon-name-part></tp:taxon-name></italic> (<xref ref-type="bibr" rid="B4">Tanasevitch 1992</xref>: fig. 11); (2) distal branch of paracymbium near cymbiform in ventro-retrolateral view and with three teeth at midlength in <italic><tp:taxon-name><tp:taxon-name-part taxon-name-part-type="genus" reg="Himalaphantes">H.</tp:taxon-name-part><tp:taxon-name-part taxon-name-part-type="species" reg="lingulatus">lingulatus</tp:taxon-name-part></tp:taxon-name></italic> sp. nov. (Fig. <xref ref-type="fig" rid="F4">4B</xref>), whereas near flag-shaped and with one tooth in <italic><tp:taxon-name><tp:taxon-name-part taxon-name-part-type="genus" reg="Himalaphantes">H.</tp:taxon-name-part><tp:taxon-name-part taxon-name-part-type="species" reg="grandiculus">grandiculus</tp:taxon-name-part></tp:taxon-name></italic> (<xref ref-type="bibr" rid="B3">Tanasevitch 1987</xref>: fig. 2); (3) distal end of embolus blunt and curved in <italic><tp:taxon-name><tp:taxon-name-part taxon-name-part-type="genus" reg="Himalaphantes">H.</tp:taxon-name-part><tp:taxon-name-part taxon-name-part-type="species" reg="lingulatus">lingulatus</tp:taxon-name-part></tp:taxon-name></italic> sp. nov. (Fig. <xref ref-type="fig" rid="F3">3A</xref>), whereas pointed and straight in <italic><tp:taxon-name><tp:taxon-name-part taxon-name-part-type="genus" reg="Himalaphantes">H.</tp:taxon-name-part><tp:taxon-name-part taxon-name-part-type="species" reg="grandiculus">grandiculus</tp:taxon-name-part></tp:taxon-name></italic> (<xref ref-type="bibr" rid="B4">Tanasevitch 1992</xref>: fig. 3a); (4) stretcher about one-quarter width of scapus in <italic><tp:taxon-name><tp:taxon-name-part taxon-name-part-type="genus" reg="Himalaphantes">H.</tp:taxon-name-part><tp:taxon-name-part taxon-name-part-type="species" reg="lingulatus">lingulatus</tp:taxon-name-part></tp:taxon-name></italic> sp. nov. (Fig. <xref ref-type="fig" rid="F5">5A</xref>), whereas about one-fifth width of scapus in <italic><tp:taxon-name><tp:taxon-name-part taxon-name-part-type="genus" reg="Himalaphantes">H.</tp:taxon-name-part><tp:taxon-name-part taxon-name-part-type="species" reg="grandiculus">grandiculus</tp:taxon-name-part></tp:taxon-name></italic> (<xref ref-type="bibr" rid="B3">Tanasevitch 1987</xref>: fig. 4); (5) shape of anterior and lateral margins of epigyne arched in <italic><tp:taxon-name><tp:taxon-name-part taxon-name-part-type="genus" reg="Himalaphantes">H.</tp:taxon-name-part><tp:taxon-name-part taxon-name-part-type="species" reg="lingulatus">lingulatus</tp:taxon-name-part></tp:taxon-name></italic> sp. nov. (Fig. <xref ref-type="fig" rid="F5">5A</xref>); whereas varies from rounded to angular in <italic><tp:taxon-name><tp:taxon-name-part taxon-name-part-type="genus" reg="Himalaphantes">H.</tp:taxon-name-part><tp:taxon-name-part taxon-name-part-type="species" reg="grandiculus">grandiculus</tp:taxon-name-part></tp:taxon-name></italic> (<xref ref-type="bibr" rid="B4">Tanasevitch 1992</xref>: figs 4, 6)</p><fig id="F3" position="float" orientation="portrait"><object-id xmlns:xlink="http://www.w3.org/1999/xlink" content-type="doi" xlink:type="simple">10.3897/zookeys.1123.86261.figure3</object-id><object-id xmlns:xlink="http://www.w3.org/1999/xlink" content-type="arpha" xlink:type="simple">801F9F09-4E71-5EA6-AF42-935D5144C729</object-id><label>Figure 3.</label><caption><p><bold>A, B</bold><italic><tp:taxon-name><tp:taxon-name-part taxon-name-part-type="genus" reg="Himalaphantes">Himalaphantes</tp:taxon-name-part><tp:taxon-name-part taxon-name-part-type="species" reg="lingulatus">lingulatus</tp:taxon-name-part></tp:taxon-name></italic> sp. nov., holotype ♂ <bold>C, D</bold><italic><tp:taxon-name><tp:taxon-name-part taxon-name-part-type="genus" reg="Himalaphantes">Himalaphantes</tp:taxon-name-part><tp:taxon-name-part taxon-name-part-type="species" reg="uncatus">uncatus</tp:taxon-name-part></tp:taxon-name></italic> sp. nov., holotype ♂ <bold>A, C</bold> embolic division, prolateral view <bold>B, D</bold> embolus, retrolateral view.</p></caption><graphic xmlns:xlink="http://www.w3.org/1999/xlink" xlink:href="zookeys-1123-047_article-86261__-g003.jpg" position="float" orientation="portrait" xlink:type="simple" id="oo_752284.jpg"><uri content-type="original_file" xlink:type="simple">https://binary.pensoft.net/fig/752284</uri></graphic></fig><fig id="F4" position="float" orientation="portrait"><object-id xmlns:xlink="http://www.w3.org/1999/xlink" content-type="doi" xlink:type="simple">10.3897/zookeys.1123.86261.figure4</object-id><object-id xmlns:xlink="http://www.w3.org/1999/xlink" content-type="arpha" xlink:type="simple">6A85EF0D-EB14-58B4-B61E-1198F3FCB621</object-id><label>Figure 4.</label><caption><p><italic><tp:taxon-name><tp:taxon-name-part taxon-name-part-type="genus" reg="Himalaphantes">Himalaphantes</tp:taxon-name-part><tp:taxon-name-part taxon-name-part-type="species" reg="lingulatus">lingulatus</tp:taxon-name-part></tp:taxon-name></italic> sp. nov., holotype ♂ <bold>A</bold> palp, prolateral view <bold>B</bold> palp, retrolateral view <bold>C</bold> palp, dorsal view <bold>D</bold> palp, ventral view.</p></caption><graphic xmlns:xlink="http://www.w3.org/1999/xlink" xlink:href="zookeys-1123-047_article-86261__-g004.jpg" position="float" orientation="portrait" xlink:type="simple" id="oo_752285.jpg"><uri content-type="original_file" xlink:type="simple">https://binary.pensoft.net/fig/752285</uri></graphic></fig></tp:treatment-sec><tp:treatment-sec sec-type="description" id="SECID0ENWAE"><title>Description.</title><p><bold>Male</bold> (holotype) (Fig. <xref ref-type="fig" rid="F6">6A, B</xref>). Total length 3.59. Carapace 1.41 long, 1.18 wide, yellowish brown, with a brown longitudinal band medially, lateral sides brown, cephalic region slightly elevated, fovea, cervical and radial grooves distinct; clypeus 0.20 high. Sternum scutiform, yellowish brown with dark margin. Endites yellow, distal end broad with scopulae. Labium wider than long, yellowish brown. Chelicerae yellowish brown, with three promarginal and four retromarginal teeth. Eye sizes and interdistances: <abbrev xmlns:xlink="http://www.w3.org/1999/xlink" xlink:title="anterior median eyes" id="ABBRID0EZWAE" xlink:type="simple">AME</abbrev>: 0.09, <abbrev xmlns:xlink="http://www.w3.org/1999/xlink" xlink:title="anterior lateral eyes" id="ABBRID0E4WAE" xlink:type="simple">ALE</abbrev>: 0.11, <abbrev xmlns:xlink="http://www.w3.org/1999/xlink" xlink:title="posterior median eyes" id="ABBRID0EBXAE" xlink:type="simple">PME</abbrev>: 0.12, <abbrev xmlns:xlink="http://www.w3.org/1999/xlink" xlink:title="posterior lateral eyes" id="ABBRID0EFXAE" xlink:type="simple">PLE</abbrev>: 0.09, <abbrev xmlns:xlink="http://www.w3.org/1999/xlink" xlink:title="distance between AME" id="ABBRID0EJXAE" xlink:type="simple">AME–AME</abbrev>: 0.04, <abbrev xmlns:xlink="http://www.w3.org/1999/xlink" xlink:title="distance between AME and ALE" id="ABBRID0ENXAE" xlink:type="simple">AME–ALE</abbrev>: 0.05, <abbrev xmlns:xlink="http://www.w3.org/1999/xlink" xlink:title="distance between PME" id="ABBRID0ERXAE" xlink:type="simple">PME–PME</abbrev>: 0.06, <abbrev xmlns:xlink="http://www.w3.org/1999/xlink" xlink:title="distance between PME and PLE" id="ABBRID0EVXAE" xlink:type="simple">PME–PLE</abbrev>: 0.08, <abbrev xmlns:xlink="http://www.w3.org/1999/xlink" xlink:title="anterior lateral eyes" id="ABBRID0EZXAE" xlink:type="simple">ALE</abbrev>–<abbrev xmlns:xlink="http://www.w3.org/1999/xlink" xlink:title="posterior lateral eyes" id="ABBRID0E4XAE" xlink:type="simple">PLE</abbrev>: 0.06. Legs yellow with dark annuli. Spines: femur I: 0-1-0-0, II–IV: 0-0-0-0; tibia I: 2-2-1-2, II: 2-0-1-2 III–IV 2-0-1-1; metatarsus I–IV: 1-1-1-0. Leg measurements: I, 11.5 (2.68, 3.66, 3.54, 1.62); II, 8.89 (2.46, 2.61, 2.60, 1.22); III, 7.43 (1.27, 2.49, 2.41, 1.26); IV, 7.42 (2.60, 1.60, 2.27, 0.95); leg formula 1234. Abdomen 1.83 long, 0.88 wide, oval, yellow, dorsum with a dark longitudinal band and light spots dispersed anteriorly, dark herringbones posteriorly; ventral yellow, with lots of irregular dark or light patches.</p><fig id="F5" position="float" orientation="portrait"><object-id xmlns:xlink="http://www.w3.org/1999/xlink" content-type="doi" xlink:type="simple">10.3897/zookeys.1123.86261.figure5</object-id><object-id xmlns:xlink="http://www.w3.org/1999/xlink" content-type="arpha" xlink:type="simple">A4DAD14E-E561-51D6-AB9B-66FB91BFFCC0</object-id><label>Figure 5.</label><caption><p><italic><tp:taxon-name><tp:taxon-name-part taxon-name-part-type="genus" reg="Himalaphantes">Himalaphantes</tp:taxon-name-part><tp:taxon-name-part taxon-name-part-type="species" reg="lingulatus">lingulatus</tp:taxon-name-part></tp:taxon-name></italic> sp. nov., paratype ♀ <bold>A, B</bold> epigyne, ventral view <bold>C</bold> epigyne, dorsal view.</p></caption><graphic xmlns:xlink="http://www.w3.org/1999/xlink" xlink:href="zookeys-1123-047_article-86261__-g005.jpg" position="float" orientation="portrait" xlink:type="simple" id="oo_752286.jpg"><uri content-type="original_file" xlink:type="simple">https://binary.pensoft.net/fig/752286</uri></graphic></fig><fig id="F6" position="float" orientation="portrait"><object-id xmlns:xlink="http://www.w3.org/1999/xlink" content-type="doi" xlink:type="simple">10.3897/zookeys.1123.86261.figure6</object-id><object-id xmlns:xlink="http://www.w3.org/1999/xlink" content-type="arpha" xlink:type="simple">269A092C-DD69-5F0E-8A1F-F0CC31829AAB</object-id><label>Figure 6.</label><caption><p><italic><tp:taxon-name><tp:taxon-name-part taxon-name-part-type="genus" reg="Himalaphantes">Himalaphantes</tp:taxon-name-part><tp:taxon-name-part taxon-name-part-type="species" reg="lingulatus">lingulatus</tp:taxon-name-part></tp:taxon-name></italic> sp. nov., holotype ♂ and paratype ♀ <bold>A</bold> habitus, dorsal view <bold>B</bold> habitus, ventral view <bold>C</bold> habitus, dorsal view <bold>D</bold> habitus, ventral view.</p></caption><graphic xmlns:xlink="http://www.w3.org/1999/xlink" xlink:href="zookeys-1123-047_article-86261__-g006.jpg" position="float" orientation="portrait" xlink:type="simple" id="oo_752287.jpg"><uri content-type="original_file" xlink:type="simple">https://binary.pensoft.net/fig/752287</uri></graphic></fig><p>Palp (Figs <xref ref-type="fig" rid="F3">3A, B</xref>, <xref ref-type="fig" rid="F4">4A–D</xref>). Tibia longer than wide. Cymbium longer than wide, median part of prolateral side bulged, proximal cymbial apophysis columnar, distal end as wide as base, with a shallow depression medially. Paracymbium sclerotized, apical pocket near cymbiform in in ventro-retrolateral and prolateral view, anterior pocket unmodified with smooth margin, posterior pocket with three teeth. Distal suprategular apophysis C-shaped, with pointed tip in retrolateral view. Radix longer than wide. Fickert’s gland present within radix. Lamella characteristically S-shaped, with V-shaped tip. Median membrane wider than long. Terminal apophysis proximally strongly sclerotized and distal end relatively membranous. Embolus broad and extending upwards, with curved and blunt end.</p><p><bold>Female</bold> (one paratype of Tang031031) (Fig. <xref ref-type="fig" rid="F6">6C, D</xref>). Total length 3.99. Carapace 1.51 long, 1.22 wide, cervical and radial grooves indistinct; clypeus 0.25 high. Chelicerae with four promarginal and five retromarginal teeth. Eye sizes and interdistances: <abbrev xmlns:xlink="http://www.w3.org/1999/xlink" xlink:title="anterior median eyes" id="ABBRID0EP1AE" xlink:type="simple">AME</abbrev>: 0.11, <abbrev xmlns:xlink="http://www.w3.org/1999/xlink" xlink:title="anterior lateral eyes" id="ABBRID0ET1AE" xlink:type="simple">ALE</abbrev>: 0.13, <abbrev xmlns:xlink="http://www.w3.org/1999/xlink" xlink:title="posterior median eyes" id="ABBRID0EX1AE" xlink:type="simple">PME</abbrev>: 0.12, <abbrev xmlns:xlink="http://www.w3.org/1999/xlink" xlink:title="posterior lateral eyes" id="ABBRID0E21AE" xlink:type="simple">PLE</abbrev>: 0.10, <abbrev xmlns:xlink="http://www.w3.org/1999/xlink" xlink:title="distance between AME" id="ABBRID0E61AE" xlink:type="simple">AME–AME</abbrev>: 0.03, <abbrev xmlns:xlink="http://www.w3.org/1999/xlink" xlink:title="distance between AME and ALE" id="ABBRID0ED2AE" xlink:type="simple">AME–ALE</abbrev>: 0.04, <abbrev xmlns:xlink="http://www.w3.org/1999/xlink" xlink:title="distance between PME" id="ABBRID0EH2AE" xlink:type="simple">PME–PME</abbrev>: 0.05, <abbrev xmlns:xlink="http://www.w3.org/1999/xlink" xlink:title="distance between PME and PLE" id="ABBRID0EL2AE" xlink:type="simple">PME–PLE</abbrev>: 0.05, <abbrev xmlns:xlink="http://www.w3.org/1999/xlink" xlink:title="anterior lateral eyes" id="ABBRID0EP2AE" xlink:type="simple">ALE</abbrev>–<abbrev xmlns:xlink="http://www.w3.org/1999/xlink" xlink:title="posterior lateral eyes" id="ABBRID0ET2AE" xlink:type="simple">PLE</abbrev>: 0.02. Spines: femur I: 1-1-0-0, II–IV: 1-0-0-0; tibia I: 2-2-2-2, II: 2-1-2-2, III: 2-2-1-1, IV: 2-2-2-1; metatarsus I–IV: 1-1-1-0. Leg measurements: I, 6.84 (1.79, 2.78, 1.28, 0.99); II, 6.61 (1.92, 2.32, 1.32, 1.05); III, 5.43 (1.64, 1.57, 1.42, 0.80); IV, 6.01 (2.06, 2.10, 1.08, 0.77); leg formula 1243. Abdomen 2.42 long, 1.67 wide. Patterns same as in male, but darkly colored.</p><p>Epigyne (Fig. <xref ref-type="fig" rid="F5">5A–C</xref>). Wider than long, proscapus wider than long, posterior margin with a deep depression medially, each side with a small protuberance; stretcher much longer than wide in dorsal view, tongue-shaped with rounded end. Posterior median plate somewhat oval. Copulatory opening present in lateral pockets at the middle of proscapus posteriorly. Copulatory ducts short, slightly curved. Spermathecae tubular and sinuous.</p></tp:treatment-sec><tp:treatment-sec sec-type="distribution" id="SECID0E42AE"><title>Distribution.</title><p>Known only from the type locality (Fig. <xref ref-type="fig" rid="F10">10</xref>).</p></tp:treatment-sec><tp:treatment-sec><!--Section generated to contain objects referenced in tp:taxon-treatment.--><fig id="F10" position="float" orientation="portrait"><object-id xmlns:xlink="http://www.w3.org/1999/xlink" content-type="doi" xlink:type="simple">10.3897/zookeys.1123.86261.figure10</object-id><object-id xmlns:xlink="http://www.w3.org/1999/xlink" content-type="arpha" xlink:type="simple">20097A88-0B91-529C-9B0D-72F534C5D373</object-id><label>Figure 10.</label><caption><p>Type localities of <italic><tp:taxon-name><tp:taxon-name-part taxon-name-part-type="genus" reg="Himalaphantes">Himalaphantes</tp:taxon-name-part><tp:taxon-name-part taxon-name-part-type="species" reg="arcuatus">arcuatus</tp:taxon-name-part></tp:taxon-name></italic> sp. nov., <italic><tp:taxon-name><tp:taxon-name-part taxon-name-part-type="genus" reg="Himalaphantes">Himalaphantes</tp:taxon-name-part><tp:taxon-name-part taxon-name-part-type="species" reg="lingulatus">lingulatus</tp:taxon-name-part></tp:taxon-name></italic> sp. nov. and <italic><tp:taxon-name><tp:taxon-name-part taxon-name-part-type="genus" reg="Himalaphantes">Himalaphantes</tp:taxon-name-part><tp:taxon-name-part taxon-name-part-type="species" reg="uncatus">uncatus</tp:taxon-name-part></tp:taxon-name></italic> sp. nov.</p></caption><graphic xmlns:xlink="http://www.w3.org/1999/xlink" xlink:href="zookeys-1123-047_article-86261__-g010.jpg" position="float" orientation="portrait" xlink:type="simple" id="oo_752291.jpg"><uri content-type="original_file" xlink:type="simple">https://binary.pensoft.net/fig/752291</uri></graphic></fig></tp:treatment-sec><ref-list><ref id="B3"><mixed-citation xmlns:xlink="http://www.w3.org/1999/xlink" xlink:type="simple"><person-group><name name-style="western"><surname>Tanasevitch</surname><given-names>AV</given-names></name></person-group> (<year>1987</year>) <article-title>The spider genus <italic><tp:taxon-name><tp:taxon-name-part taxon-name-part-type="genus">Lepthyphantes</tp:taxon-name-part></tp:taxon-name></italic> Menge 1866 in Nepal (<tp:taxon-name><tp:taxon-name-part taxon-name-part-type="class">Arachnida</tp:taxon-name-part></tp:taxon-name>: <tp:taxon-name><tp:taxon-name-part taxon-name-part-type="order">Araneae</tp:taxon-name-part></tp:taxon-name>: <tp:taxon-name><tp:taxon-name-part taxon-name-part-type="family">Linyphiidae</tp:taxon-name-part></tp:taxon-name>).</article-title><source>Courier Forschungsinstitut Senckenberg</source><volume>93</volume>: <fpage>43</fpage>–<lpage>64</lpage>.</mixed-citation></ref><ref id="B4"><mixed-citation xmlns:xlink="http://www.w3.org/1999/xlink" xlink:type="simple"><person-group><name name-style="western"><surname>Tanasevitch</surname><given-names>AV</given-names></name></person-group> (<year>1992</year>) <article-title>New genera and species of the tribe <tp:taxon-name><tp:taxon-name-part taxon-name-part-type="tribe">Lepthyphantini</tp:taxon-name-part></tp:taxon-name> (<tp:taxon-name><tp:taxon-name-part taxon-name-part-type="order">Aranei</tp:taxon-name-part></tp:taxon-name><tp:taxon-name><tp:taxon-name-part taxon-name-part-type="family">Linyphiidae</tp:taxon-name-part></tp:taxon-name><tp:taxon-name><tp:taxon-name-part taxon-name-part-type="subfamily">Micronetinae</tp:taxon-name-part></tp:taxon-name>) from Asia (with some nomenclatorial notes on linyphiids).</article-title><source><tp:taxon-name><tp:taxon-name-part taxon-name-part-type="phylum">Arthropoda</tp:taxon-name-part></tp:taxon-name> Selecta</source><volume>1</volume>(<issue>1</issue>): <fpage>39</fpage>–<lpage>50</lpage>.</mixed-citation></ref></ref-list></tp:taxon-treatment>
