# Supplementary material for: ﻿A survey of the genus Himalaphantes Tanasevitch, 1992 (Araneae, Linyphiidae) with description of three new species from Yunnan, China
Source: Zookeys. 2022 Oct 3;1123:47–62. doi: 10.3897/zookeys.1123.86261 (PMC9836660; doi:10.3897/zookeys.1123.86261)
Supplement: XML Treatment for Himalaphantes uncatus [file zookeys.1123.86261-treatment4.xml]

<!DOCTYPE tp:taxon-treatment
  PUBLIC "-//TaxonX//DTD Taxonomic Treatment Publishing DTD v0 20100105//EN" "tax-treatment-NSO.dtd">
<tp:taxon-treatment xmlns:tp="http://www.plazi.org/taxpub"><tp:treatment-meta><kwd-group><label>Taxon classification</label><kwd>
                <named-content content-type="kingdom">Animalia</named-content>
              </kwd><kwd>
                <named-content content-type="order">Araneae</named-content>
              </kwd><kwd>
                <named-content content-type="family">Linyphiidae</named-content>
              </kwd></kwd-group><mixed-citation publication-type="journal"><person-group><name><surname>Zhang</surname><given-names>Meng-ting</given-names></name><name><surname>Liu</surname><given-names>Ping</given-names></name><name><surname>Irfan</surname><given-names>Muhammad</given-names></name><name><surname>Peng</surname><given-names>Xian-jin</given-names></name></person-group><article-title>﻿A survey of the genus <italic><tp:taxon-name><tp:taxon-name-part taxon-name-part-type="genus" reg="Himalaphantes">Himalaphantes</tp:taxon-name-part></tp:taxon-name></italic> Tanasevitch, 1992 (<tp:taxon-name><tp:taxon-name-part taxon-name-part-type="order">Araneae</tp:taxon-name-part></tp:taxon-name>, <tp:taxon-name><tp:taxon-name-part taxon-name-part-type="family">Linyphiidae</tp:taxon-name-part></tp:taxon-name>) with description of three new species from Yunnan, China</article-title><source>Zookeys</source><day>03</day><month>10</month><year>2022</year><volume>1123</volume><fpage>47</fpage><lpage>62</lpage><pub-id pub-id-type="doi">10.3897/zookeys.1123.86261</pub-id></mixed-citation></tp:treatment-meta><tp:nomenclature><label>﻿</label><tp:taxon-name>
              <object-id xmlns:xlink="http://www.w3.org/1999/xlink" content-type="arpha" xlink:type="simple">C59666C5-19BF-5B40-9E9D-B1AF96FAD624</object-id>
              <tp:taxon-name-part taxon-name-part-type="genus" reg="Himalaphantes">Himalaphantes</tp:taxon-name-part>
              <tp:taxon-name-part taxon-name-part-type="species" reg="uncatus">uncatus</tp:taxon-name-part>
              <object-id xmlns:xlink="http://www.w3.org/1999/xlink" content-type="zoobank" xlink:type="simple">https://zoobank.org/F5C7648F-B52F-4684-AAD7-F53C4F979A0C</object-id>
            </tp:taxon-name><tp:taxon-status xmlns:xlink="http://www.w3.org/1999/xlink" xlink:type="simple">sp. nov.</tp:taxon-status><xref ref-type="fig" rid="F3">Figs 3</xref><xref ref-type="fig" rid="F7">, 7</xref><xref ref-type="fig" rid="F8">, 8</xref><xref ref-type="fig" rid="F9">, 9</xref><xref ref-type="fig" rid="F10">, 10</xref></tp:nomenclature><tp:treatment-sec sec-type="type material" id="SECID0EE5AE"><title>Type material.</title><p><bold><italic>Holotype</italic></bold> ♂: <bold>China, Yunnan Province</bold>: Tengchong County, Dahaoping Village, km 41–46 on the road from Bawan to Tengchong, <named-content xmlns:xlink="http://www.w3.org/1999/xlink" content-type="dwc:verbatimCoordinates" xlink:type="simple"><named-content content-type="geo-json" specific-use="{&#34;type&#34;:&#34;Point&#34;,&#34;coordinates&#34;:[99.451600,24.556300]}" id="NCID0EU5AE" xlink:type="simple">24.5563°N, 99.4516°E</named-content></named-content>, 2416 m, 18.X.2003, Guo Tang leg. (Tang031018). Paratypes: 1♂18♀♀, same data as holotype (Tang031018).</p></tp:treatment-sec><tp:treatment-sec sec-type="etymology" id="SECID0EZ5AE"><title>Etymology.</title><p>The specific epithet is derived from the Latin adjective “<italic>uncatus</italic>” (hook-shaped), referring to the hook-shaped distal suprategular apophysis.</p></tp:treatment-sec><tp:treatment-sec sec-type="diagnosis" id="SECID0EB6AE"><title>Diagnosis.</title><p>The new species resembles <italic><tp:taxon-name><tp:taxon-name-part taxon-name-part-type="genus" reg="Himalaphantes">Himalaphantes</tp:taxon-name-part><tp:taxon-name-part taxon-name-part-type="species" reg="lingulatus">lingulatus</tp:taxon-name-part></tp:taxon-name></italic> sp. nov. (Figs <xref ref-type="fig" rid="F3">3</xref>–<xref ref-type="fig" rid="F6">6</xref>) but can be distinguished by the following characters: (1) proximal cymbial apophysis narrowing posteriorly in prolateral view in <italic><tp:taxon-name><tp:taxon-name-part taxon-name-part-type="genus" reg="Himalaphantes">H.</tp:taxon-name-part><tp:taxon-name-part taxon-name-part-type="species" reg="uncatus">uncatus</tp:taxon-name-part></tp:taxon-name></italic> sp. nov. (Fig. <xref ref-type="fig" rid="F7">7A</xref>), whereas somewhat rectangular in <italic><tp:taxon-name><tp:taxon-name-part taxon-name-part-type="genus" reg="Himalaphantes">H.</tp:taxon-name-part><tp:taxon-name-part taxon-name-part-type="species" reg="lingulatus">lingulatus</tp:taxon-name-part></tp:taxon-name></italic> sp. nov. (Fig. <xref ref-type="fig" rid="F4">4A</xref>); (2) anterior pocket of paracymbium triangular in retrolateral view in <italic><tp:taxon-name><tp:taxon-name-part taxon-name-part-type="genus" reg="Himalaphantes">H.</tp:taxon-name-part><tp:taxon-name-part taxon-name-part-type="species" reg="uncatus">uncatus</tp:taxon-name-part></tp:taxon-name></italic> sp. nov. (Fig. <xref ref-type="fig" rid="F7">7B</xref>), whereas somewhat cymbiform in <italic><tp:taxon-name><tp:taxon-name-part taxon-name-part-type="genus" reg="Himalaphantes">H.</tp:taxon-name-part><tp:taxon-name-part taxon-name-part-type="species" reg="lingulatus">lingulatus</tp:taxon-name-part></tp:taxon-name></italic> sp. nov. (Fig. <xref ref-type="fig" rid="F4">4B</xref>); (3) posterior margin of proscapus with a deep inverted V-shaped depression in <italic><tp:taxon-name><tp:taxon-name-part taxon-name-part-type="genus" reg="Himalaphantes">H.</tp:taxon-name-part><tp:taxon-name-part taxon-name-part-type="species" reg="uncatus">uncatus</tp:taxon-name-part></tp:taxon-name></italic> sp. nov. (Fig. <xref ref-type="fig" rid="F8">8A–C</xref>), whereas with a transverse arc-shaped depression in <italic><tp:taxon-name><tp:taxon-name-part taxon-name-part-type="genus" reg="Himalaphantes">H.</tp:taxon-name-part><tp:taxon-name-part taxon-name-part-type="species" reg="lingulatus">lingulatus</tp:taxon-name-part></tp:taxon-name></italic> sp. nov. (Fig. <xref ref-type="fig" rid="F5">5A–C</xref>); (4) stretcher almost as long as wide, posterior margin slightly depressed medially in dorsal view in <italic><tp:taxon-name><tp:taxon-name-part taxon-name-part-type="genus" reg="Himalaphantes">H.</tp:taxon-name-part><tp:taxon-name-part taxon-name-part-type="species" reg="uncatus">uncatus</tp:taxon-name-part></tp:taxon-name></italic> sp. nov. (Fig. <xref ref-type="fig" rid="F8">8B</xref>), whereas much longer than wide, with rounded end in <italic><tp:taxon-name><tp:taxon-name-part taxon-name-part-type="genus" reg="Himalaphantes">H.</tp:taxon-name-part><tp:taxon-name-part taxon-name-part-type="species" reg="lingulatus">lingulatus</tp:taxon-name-part></tp:taxon-name></italic> sp. nov. (Fig. <xref ref-type="fig" rid="F5">5B</xref>).</p><fig id="F7" position="float" orientation="portrait"><object-id xmlns:xlink="http://www.w3.org/1999/xlink" content-type="doi" xlink:type="simple">10.3897/zookeys.1123.86261.figure7</object-id><object-id xmlns:xlink="http://www.w3.org/1999/xlink" content-type="arpha" xlink:type="simple">88ED29A9-F330-5AD5-8FDD-8BA8000E0C2D</object-id><label>Figure 7.</label><caption><p><italic><tp:taxon-name><tp:taxon-name-part taxon-name-part-type="genus" reg="Himalaphantes">Himalaphantes</tp:taxon-name-part><tp:taxon-name-part taxon-name-part-type="species" reg="uncatus">uncatus</tp:taxon-name-part></tp:taxon-name></italic> sp. nov., holotype ♂ <bold>A</bold> palp, prolateral view <bold>B</bold> palp, retrolateral view <bold>C</bold> palp, dorsal view <bold>D</bold> palp, ventral view.</p></caption><graphic xmlns:xlink="http://www.w3.org/1999/xlink" xlink:href="zookeys-1123-047_article-86261__-g007.jpg" position="float" orientation="portrait" xlink:type="simple" id="oo_752288.jpg"><uri content-type="original_file" xlink:type="simple">https://binary.pensoft.net/fig/752288</uri></graphic></fig></tp:treatment-sec><tp:treatment-sec sec-type="description" id="SECID0ETEAG"><title>Description.</title><p>Male (holotype) (Fig. <xref ref-type="fig" rid="F9">9A, B</xref>). Total length 3.13. Carapace 1.36 long,1.06 wide, yellowish brown, with brown lateral side, cephalic region slightly elevated, with brown lines from posterior lateral eyes to fovea, fovea, cervical and radial grooves distinct; clypeus 0.17 high. Sternum scutiform, brown. Endites yellowish brown, distal end broad with scopulae. Labium wider than long, brown. Chelicerae yellowish brown, with three promarginal and five retromarginal teeth. Eye sizes and interdistances: <abbrev xmlns:xlink="http://www.w3.org/1999/xlink" xlink:title="anterior median eyes" id="ABBRID0E4EAG" xlink:type="simple">AME</abbrev>: 0.08, <abbrev xmlns:xlink="http://www.w3.org/1999/xlink" xlink:title="anterior lateral eyes" id="ABBRID0EBFAG" xlink:type="simple">ALE</abbrev>: 0.10, <abbrev xmlns:xlink="http://www.w3.org/1999/xlink" xlink:title="posterior median eyes" id="ABBRID0EFFAG" xlink:type="simple">PME</abbrev>: 0.12, <abbrev xmlns:xlink="http://www.w3.org/1999/xlink" xlink:title="posterior lateral eyes" id="ABBRID0EJFAG" xlink:type="simple">PLE</abbrev>:0.11, <abbrev xmlns:xlink="http://www.w3.org/1999/xlink" xlink:title="distance between AME" id="ABBRID0ENFAG" xlink:type="simple">AME–AME</abbrev>: 0.03, <abbrev xmlns:xlink="http://www.w3.org/1999/xlink" xlink:title="distance between AME and ALE" id="ABBRID0ERFAG" xlink:type="simple">AME–ALE</abbrev>: 0.05, <abbrev xmlns:xlink="http://www.w3.org/1999/xlink" xlink:title="distance between PME" id="ABBRID0EVFAG" xlink:type="simple">PME–PME</abbrev>: 0.04, <abbrev xmlns:xlink="http://www.w3.org/1999/xlink" xlink:title="distance between PME and PLE" id="ABBRID0EZFAG" xlink:type="simple">PME–PLE</abbrev>: 0.05, <abbrev xmlns:xlink="http://www.w3.org/1999/xlink" xlink:title="anterior lateral eyes" id="ABBRID0E4FAG" xlink:type="simple">ALE</abbrev>–<abbrev xmlns:xlink="http://www.w3.org/1999/xlink" xlink:title="posterior lateral eyes" id="ABBRID0EBGAG" xlink:type="simple">PLE</abbrev>: 0.06. Legs yellow with dark annuli. Spines: femur I–IV: 1-0-0-0; tibia I–II: 2-1-1-2, III: 2-1-2-1, IV: 2-1-1-1; metatarsus I–IV: 1-1-1-0. Leg measurements: I, 10.88 (2.96, 3.28, 3.36,1.28); II, 8.13 (2.45, 2.13, 2.33, 1.22); III, 5.77 (1.42, 1.57, 1.71, 1.07); IV, 6.81 (1.88, 1.85, 2.12, 0.96); leg formula 1243. Abdomen 1.69 long, 0.95 wide, oval, dorsum greyish yellow, with three or four dark herringbones posteriorly and irregular white patches at median and lateral sides; ventral greyish yellow with a few white patches medially.</p><fig id="F8" position="float" orientation="portrait"><object-id xmlns:xlink="http://www.w3.org/1999/xlink" content-type="doi" xlink:type="simple">10.3897/zookeys.1123.86261.figure8</object-id><object-id xmlns:xlink="http://www.w3.org/1999/xlink" content-type="arpha" xlink:type="simple">4D326DF8-B403-5EB1-A74A-4D20FA7BD811</object-id><label>Figure 8.</label><caption><p><italic><tp:taxon-name><tp:taxon-name-part taxon-name-part-type="genus" reg="Himalaphantes">Himalaphantes</tp:taxon-name-part><tp:taxon-name-part taxon-name-part-type="species" reg="uncatus">uncatus</tp:taxon-name-part></tp:taxon-name></italic> sp. nov., paratype ♀ <bold>A, B</bold> epigyne, ventral view <bold>C</bold> epigyne, dorsal view.</p></caption><graphic xmlns:xlink="http://www.w3.org/1999/xlink" xlink:href="zookeys-1123-047_article-86261__-g008.jpg" position="float" orientation="portrait" xlink:type="simple" id="oo_752289.jpg"><uri content-type="original_file" xlink:type="simple">https://binary.pensoft.net/fig/752289</uri></graphic></fig><fig id="F9" position="float" orientation="portrait"><object-id xmlns:xlink="http://www.w3.org/1999/xlink" content-type="doi" xlink:type="simple">10.3897/zookeys.1123.86261.figure9</object-id><object-id xmlns:xlink="http://www.w3.org/1999/xlink" content-type="arpha" xlink:type="simple">FCBC40CD-8747-502B-B43E-280D1400F2A2</object-id><label>Figure 9.</label><caption><p><italic><tp:taxon-name><tp:taxon-name-part taxon-name-part-type="genus" reg="Himalaphantes">Himalaphantes</tp:taxon-name-part><tp:taxon-name-part taxon-name-part-type="species" reg="uncatus">uncatus</tp:taxon-name-part></tp:taxon-name></italic> sp. nov., holotype ♂ and paratype ♀ <bold>A</bold> habitus, dorsal view <bold>B</bold> habitus, ventral view <bold>C</bold> habitus, dorsal view <bold>D</bold> habitus, ventral view.</p></caption><graphic xmlns:xlink="http://www.w3.org/1999/xlink" xlink:href="zookeys-1123-047_article-86261__-g009.jpg" position="float" orientation="portrait" xlink:type="simple" id="oo_752290.jpg"><uri content-type="original_file" xlink:type="simple">https://binary.pensoft.net/fig/752290</uri></graphic></fig><p>Palp (Figs <xref ref-type="fig" rid="F3">3C, D</xref>, <xref ref-type="fig" rid="F7">7A–D</xref>). Tibia longer than wide. Cymbium longer than wide, median part of retrolateral margin bulged, proximal cymbial apophysis almost cylindric, distal end narrow than base, with a shallow depression medially. Paracymbium sclerotized, apical pocket finger-shaped with blunt end, anterior pocket somewhat triangular in retrolateral view, posterior pocket with three teeth at mid length. Distal suprategular apophysis hook-shaped, with pointed tip in retrolateral view. Radix much longer than wide. Fickert’s gland present within radix. Lamella characteristically S-shaped in ventral view. Median membrane wider than long. Terminal apophysis with four teeth at the base, proximally strongly sclerotized and distal end relatively membranous. Embolus broad and extending upwards, with curved and blunt tip, thumb well-developed.</p><p><bold>Female</bold> (one paratype of Tang031018) (Fig. <xref ref-type="fig" rid="F9">9C, D</xref>). Total length 3.63. Carapace 1.09 long, 1.11 wide, cervical and radial grooves indistinct; clypeus 0.14 high. Chelicerae with three promarginal and five retromarginal teeth. Eye sizes and interdistances: <abbrev xmlns:xlink="http://www.w3.org/1999/xlink" xlink:title="anterior median eyes" id="ABBRID0ETIAG" xlink:type="simple">AME</abbrev>: 0.09, <abbrev xmlns:xlink="http://www.w3.org/1999/xlink" xlink:title="anterior lateral eyes" id="ABBRID0EXIAG" xlink:type="simple">ALE</abbrev>: 0.10, <abbrev xmlns:xlink="http://www.w3.org/1999/xlink" xlink:title="posterior median eyes" id="ABBRID0E2IAG" xlink:type="simple">PME</abbrev>: 0.11, <abbrev xmlns:xlink="http://www.w3.org/1999/xlink" xlink:title="posterior lateral eyes" id="ABBRID0E6IAG" xlink:type="simple">PLE</abbrev>: 0.12, <abbrev xmlns:xlink="http://www.w3.org/1999/xlink" xlink:title="distance between AME" id="ABBRID0EDJAG" xlink:type="simple">AME–AME</abbrev>: 0.03, <abbrev xmlns:xlink="http://www.w3.org/1999/xlink" xlink:title="distance between AME and ALE" id="ABBRID0EHJAG" xlink:type="simple">AME–ALE</abbrev>: 0.07, <abbrev xmlns:xlink="http://www.w3.org/1999/xlink" xlink:title="distance between PME" id="ABBRID0ELJAG" xlink:type="simple">PME–PME</abbrev>: 0.05, <abbrev xmlns:xlink="http://www.w3.org/1999/xlink" xlink:title="distance between PME and PLE" id="ABBRID0EPJAG" xlink:type="simple">PME–PLE</abbrev>: 0.04, <abbrev xmlns:xlink="http://www.w3.org/1999/xlink" xlink:title="anterior lateral eyes" id="ABBRID0ETJAG" xlink:type="simple">ALE</abbrev>–<abbrev xmlns:xlink="http://www.w3.org/1999/xlink" xlink:title="posterior lateral eyes" id="ABBRID0EXJAG" xlink:type="simple">PLE</abbrev>: 0.01. Spines: femur I: 0-1-0-0, II–IV: 0-0-0-0; tibia I: 2-2-1-3, II–IV: 2-2-2-1; metatarsus I–II: 1-1-1-0, III–IV: 1-1-1-1. Leg measurements: I, 6.36 (2.22, 1.55, 1.66, 0.93); II, 9.24 (1.74, 2.80, 3.20, 1.50); III, 4.61 (1.44, 1.39, 0.97, 0.81); IV, 5.31 (1.70, 1.40, 1.44, 0.77); leg formula 2143. Abdomen 2.42 long, 1.66 wide. Color and patterns same as in male.</p><fig id="F10" position="float" orientation="portrait"><object-id xmlns:xlink="http://www.w3.org/1999/xlink" content-type="doi" xlink:type="simple">10.3897/zookeys.1123.86261.figure10</object-id><object-id xmlns:xlink="http://www.w3.org/1999/xlink" content-type="arpha" xlink:type="simple">20097A88-0B91-529C-9B0D-72F534C5D373</object-id><label>Figure 10.</label><caption><p>Type localities of <italic><tp:taxon-name><tp:taxon-name-part taxon-name-part-type="genus" reg="Himalaphantes">Himalaphantes</tp:taxon-name-part><tp:taxon-name-part taxon-name-part-type="species" reg="arcuatus">arcuatus</tp:taxon-name-part></tp:taxon-name></italic> sp. nov., <italic><tp:taxon-name><tp:taxon-name-part taxon-name-part-type="genus" reg="Himalaphantes">Himalaphantes</tp:taxon-name-part><tp:taxon-name-part taxon-name-part-type="species" reg="lingulatus">lingulatus</tp:taxon-name-part></tp:taxon-name></italic> sp. nov. and <italic><tp:taxon-name><tp:taxon-name-part taxon-name-part-type="genus" reg="Himalaphantes">Himalaphantes</tp:taxon-name-part><tp:taxon-name-part taxon-name-part-type="species" reg="uncatus">uncatus</tp:taxon-name-part></tp:taxon-name></italic> sp. nov.</p></caption><graphic xmlns:xlink="http://www.w3.org/1999/xlink" xlink:href="zookeys-1123-047_article-86261__-g010.jpg" position="float" orientation="portrait" xlink:type="simple" id="oo_752291.jpg"><uri content-type="original_file" xlink:type="simple">https://binary.pensoft.net/fig/752291</uri></graphic></fig><p>Epigyne (Fig. <xref ref-type="fig" rid="F8">8A–C</xref>). Wider than long, proscapus wider than long, posterior margin with a deep depression medially, each side with a small protuberance; stretcher almost as long as wide, posterior margin slightly depressed medially. Posterior median plate somewhat rectangular. Copulatory opening present in the middle of scapus posteriorly. Copulatory ducts short, slightly curved. Spermathecae tubular, sinuous.</p></tp:treatment-sec><tp:treatment-sec sec-type="distribution" id="SECID0EPLAG"><title>Distribution.</title><p>Known only from the type locality (Fig. <xref ref-type="fig" rid="F10">10</xref>).</p></tp:treatment-sec><tp:treatment-sec><!--Section generated to contain objects referenced in tp:taxon-treatment.--><fig id="F3" position="float" orientation="portrait"><object-id xmlns:xlink="http://www.w3.org/1999/xlink" content-type="doi" xlink:type="simple">10.3897/zookeys.1123.86261.figure3</object-id><object-id xmlns:xlink="http://www.w3.org/1999/xlink" content-type="arpha" xlink:type="simple">801F9F09-4E71-5EA6-AF42-935D5144C729</object-id><label>Figure 3.</label><caption><p><bold>A, B</bold><italic><tp:taxon-name><tp:taxon-name-part taxon-name-part-type="genus" reg="Himalaphantes">Himalaphantes</tp:taxon-name-part><tp:taxon-name-part taxon-name-part-type="species" reg="lingulatus">lingulatus</tp:taxon-name-part></tp:taxon-name></italic> sp. nov., holotype ♂ <bold>C, D</bold><italic><tp:taxon-name><tp:taxon-name-part taxon-name-part-type="genus" reg="Himalaphantes">Himalaphantes</tp:taxon-name-part><tp:taxon-name-part taxon-name-part-type="species" reg="uncatus">uncatus</tp:taxon-name-part></tp:taxon-name></italic> sp. nov., holotype ♂ <bold>A, C</bold> embolic division, prolateral view <bold>B, D</bold> embolus, retrolateral view.</p></caption><graphic xmlns:xlink="http://www.w3.org/1999/xlink" xlink:href="zookeys-1123-047_article-86261__-g003.jpg" position="float" orientation="portrait" xlink:type="simple" id="oo_752284.jpg"><uri content-type="original_file" xlink:type="simple">https://binary.pensoft.net/fig/752284</uri></graphic></fig><fig id="F6" position="float" orientation="portrait"><object-id xmlns:xlink="http://www.w3.org/1999/xlink" content-type="doi" xlink:type="simple">10.3897/zookeys.1123.86261.figure6</object-id><object-id xmlns:xlink="http://www.w3.org/1999/xlink" content-type="arpha" xlink:type="simple">269A092C-DD69-5F0E-8A1F-F0CC31829AAB</object-id><label>Figure 6.</label><caption><p><italic><tp:taxon-name><tp:taxon-name-part taxon-name-part-type="genus" reg="Himalaphantes">Himalaphantes</tp:taxon-name-part><tp:taxon-name-part taxon-name-part-type="species" reg="lingulatus">lingulatus</tp:taxon-name-part></tp:taxon-name></italic> sp. nov., holotype ♂ and paratype ♀ <bold>A</bold> habitus, dorsal view <bold>B</bold> habitus, ventral view <bold>C</bold> habitus, dorsal view <bold>D</bold> habitus, ventral view.</p></caption><graphic xmlns:xlink="http://www.w3.org/1999/xlink" xlink:href="zookeys-1123-047_article-86261__-g006.jpg" position="float" orientation="portrait" xlink:type="simple" id="oo_752287.jpg"><uri content-type="original_file" xlink:type="simple">https://binary.pensoft.net/fig/752287</uri></graphic></fig><fig id="F4" position="float" orientation="portrait"><object-id xmlns:xlink="http://www.w3.org/1999/xlink" content-type="doi" xlink:type="simple">10.3897/zookeys.1123.86261.figure4</object-id><object-id xmlns:xlink="http://www.w3.org/1999/xlink" content-type="arpha" xlink:type="simple">6A85EF0D-EB14-58B4-B61E-1198F3FCB621</object-id><label>Figure 4.</label><caption><p><italic><tp:taxon-name><tp:taxon-name-part taxon-name-part-type="genus" reg="Himalaphantes">Himalaphantes</tp:taxon-name-part><tp:taxon-name-part taxon-name-part-type="species" reg="lingulatus">lingulatus</tp:taxon-name-part></tp:taxon-name></italic> sp. nov., holotype ♂ <bold>A</bold> palp, prolateral view <bold>B</bold> palp, retrolateral view <bold>C</bold> palp, dorsal view <bold>D</bold> palp, ventral view.</p></caption><graphic xmlns:xlink="http://www.w3.org/1999/xlink" xlink:href="zookeys-1123-047_article-86261__-g004.jpg" position="float" orientation="portrait" xlink:type="simple" id="oo_752285.jpg"><uri content-type="original_file" xlink:type="simple">https://binary.pensoft.net/fig/752285</uri></graphic></fig><fig id="F5" position="float" orientation="portrait"><object-id xmlns:xlink="http://www.w3.org/1999/xlink" content-type="doi" xlink:type="simple">10.3897/zookeys.1123.86261.figure5</object-id><object-id xmlns:xlink="http://www.w3.org/1999/xlink" content-type="arpha" xlink:type="simple">A4DAD14E-E561-51D6-AB9B-66FB91BFFCC0</object-id><label>Figure 5.</label><caption><p><italic><tp:taxon-name><tp:taxon-name-part taxon-name-part-type="genus" reg="Himalaphantes">Himalaphantes</tp:taxon-name-part><tp:taxon-name-part taxon-name-part-type="species" reg="lingulatus">lingulatus</tp:taxon-name-part></tp:taxon-name></italic> sp. nov., paratype ♀ <bold>A, B</bold> epigyne, ventral view <bold>C</bold> epigyne, dorsal view.</p></caption><graphic xmlns:xlink="http://www.w3.org/1999/xlink" xlink:href="zookeys-1123-047_article-86261__-g005.jpg" position="float" orientation="portrait" xlink:type="simple" id="oo_752286.jpg"><uri content-type="original_file" xlink:type="simple">https://binary.pensoft.net/fig/752286</uri></graphic></fig></tp:treatment-sec></tp:taxon-treatment>
